# Supplementary material for: Capture of associated targets on chromatin links long-distance chromatin looping to transcriptional coordination
Source: Nat Commun. 2016 Sep 16;7:12893. doi: 10.1038/ncomms12893 (PMC5028417; doi:10.1038/ncomms12893)
Supplement: Supplementary Software — Supplementary R codes for analyzing CATCH data. The two files included here are basic R code for finding CATCH peaks near enhancers with experiments using single, or multiple replicates, respectively. The codes also contain portions to output graphs of the distribution of average distance of peaks from promoters, as well as potential overlap with BED files, such as those resulting from ChIP experiments. The code provided herein allows all analysis done in the manuscript, as detailed in the Methods section. [file ncomms12893-s2.zip]

Archive with 2 entries (2 files):
- CATCH Rcode Multiple Replicates.txt
- CATCH Rcode Single Replicates.txt
