# Supplementary material for: Capture of associated targets on chromatin links long-distance chromatin looping to transcriptional coordination
Source: Nat Commun. 2016 Sep 16;7:12893. doi: 10.1038/ncomms12893 (PMC5028417; doi:10.1038/ncomms12893)
Supplement: Supplementary Software — Supplementary R codes for analyzing CATCH data. The two files included here are basic R code for finding CATCH peaks near enhancers with experiments using single, or multiple replicates, respectively. The codes also contain portions to output graphs of the distribution of average distance of peaks from promoters, as well as potential overlap with BED files, such as those resulting from ChIP experiments. The code provided herein allows all analysis done in the manuscript, as detailed in the Methods section. [file ncomms12893-s2.zip › CATCH Rcode Multiple Replicates.txt]

# For merging multiple replicates and overlapping with BED files (again, needs variable names changed)

##### Reading the CATCH files #####
EIF4A1rep1 = fread(file.choose())
EIF4A1rep2 = fread(file.choose())

CATCHrep1 = EIF4A1rep1
CATCHrep2 = EIF4A1rep2

##### Re-naming the SEEK file variables #####
colnames(CATCHrep1) = c("chr", "start", "end", "ht")
colnames(CATCHrep2) = c("chr", "start", "end", "ht")

##### Keeping only chromosome 17 (EIF4A1) #####
CATCHrep1s = subset(CATCHrep1, chr == "chr17")
CATCHrep2s = subset(CATCHrep2, chr == "chr17")

CATCHrep1ss = subset(CATCHrep1s, ht > 5)  # removing low background signal
CATCHrep2ss = subset(CATCHrep2s, ht > 5)  # removing low background signal

##### Setting parameters for biological replicates #####
data(TSS.human.GRCh37)
promdistance = 2001
peakht = 100
numgenes = 500

##### REP1: Determining optimal peak height to identify set number of genes #####
p = peakht
stopper = 0
while(stopper != 1)
{

    DNA1 = GRanges(seqnames = CATCHrep1ss$chr, ranges = IRanges(CATCHrep1ss$start, CATCHrep1ss$end), ht = CATCHrep1ss$ht)
    DNAbyht = subset(DNA1,ht > p)
    AnnoCATCHrep1s = annotatePeakInBatch(DNAbyht, AnnotationData=TSS.human.GRCh37)
    r = as.data.frame(AnnoCATCHrep1s)

    rs = subset(r, abs(distancetoFeature) < promdistance)
    genelist = rs$feature     # list of ensemble IDs of every gene �identified� by CATCH
    nondupRep1 = unique(genelist) # removing duplicate gene entries

    if(length(nondupRep1) > (numgenes*1.05) | length(nondupRep1) < (numgenes*0.95))
    {
        if(length(nondupRep1) > (numgenes*1.05))
        {
            p = (p + (p*0.05))
            cat(length(nondupRep1),"genes at peak height of", p, "\n")
        }
        else {
            p = (p - (p*0.05))
            cat(length(nondupRep1),"genes at peak height of", p, "\n")
        }
    }
    else {
        cat("REP1 FINAL:", length(nondupRep1),"genes at peak height of", p, "\n")
        stopper = 1
    }
}

rs1 = rs

##### REP2: Determining optimal peak height to identify set number of genes #####
p = peakht
stopper = 0
while(stopper != 1)
{

    DNA2 = GRanges(seqnames = CATCHrep2ss$chr, ranges = IRanges(CATCHrep2ss$start, CATCHrep2ss$end), ht = CATCHrep2ss$ht)
    DNAbyht = subset(DNA2,ht > p)
    AnnoCATCHrep2s = annotatePeakInBatch(DNAbyht, AnnotationData=TSS.human.GRCh37)
    r = as.data.frame(AnnoCATCHrep2s)

    rs = subset(r, abs(distancetoFeature) < promdistance)
    genelist = rs$feature     # list of ensemble IDs of every gene �identified� by CATCH
    nondupRep2 = unique(genelist) # removing duplicate gene entries

    if(length(nondupRep2) > (numgenes*1.05) | length(nondupRep2) < (numgenes*0.95))
    {
        if(length(nondupRep2) > (numgenes*1.05))
        {
            p = (p + (p*0.05))
            cat(length(nondupRep2),"genes at peak height of", p, "\n")
        }
        else {
            p = (p - (p*0.05))
            cat(length(nondupRep2),"genes at peak height of", p, "\n")
        }
    }
    else {
        cat("REP2 FINAL:", length(nondupRep2),"genes at peak height of", p, "\n")
        stopper = 1
    }
}

rs2 = rs

##### Rep1 and Rep2 TSS Density Plots #####
plot(density(rs1$distancetoFeature), lwd = 5, col =  "lightblue", ylim = c(0, 0.0012), xlim = c(-2000, 2000), main =   "CATCH peaks relative to TSS")
par(new=TRUE)
plot(density(rs2$distancetoFeature), lwd = 5, col = "darkblue", ylim = c(0, 0.0012), xlim = c(-2000, 2000), main =  "CATCH peaks relative to TSS")
summary(rs1$distancetoFeature)
summary(rs2$distancetoFeature)

##### Converting the unique gene lists to data frame #####
genesRep1 = as.data.frame(nondupRep1)
genesRep2 = as.data.frame(nondupRep2)

colnames(genesRep1) = c("feature")
colnames(genesRep2) = c("feature")

##### merging the data sets to determine overlap #####
overlapGenes = merge(genesRep1, genesRep2, by = "feature", all=FALSE)
cat("Rep1 and Rep2 have an approximate overlap of", length(overlapGenes$feature)/numgenes*100, "%")

##### Getting highest peak near each promoter with chromosome! #####
EIF4A1pulldown = 7571903

m1 <- rs1[order(rs1$feature, -rs1$ht), ]  #putting peaks in order by peakht
n1 = m1[!duplicated(m1$feature), ]  #removing duplicate features

m2 <- rs2[order(rs2$feature, -rs2$ht), ]
n2 = m2[!duplicated(m2$feature), ]

x1 = data.frame("feature" = n1$feature, "ht" = n1$ht, "chr" = n1$seqnames, "start" = n1$start)
x2 = data.frame("feature" = n2$feature, "ht" = n2$ht, "chr" = n2$seqnames, "start" = n2$start)
x3 = merge(x1, x2, by = "feature", all = FALSE)
x3$htAvg = (x3$ht.x + x3$ht.y)/2

x3$distance = (abs(x3$start.x - EIF4A1pulldown))
topGenes = x3[order(x3$distance), ]
topGenes2 = as.data.frame(topGenes[1:3, 1:1])  # defining how many genes will make the SEEK list
colnames(topGenes2) = c("feature")

##### Converting top CATCH genes to HGNC Nomenclature #####
ensembl = useMart(biomart="ENSEMBL_MART_ENSEMBL", host="www.ensembl.org", dataset="hsapiens_gene_ensembl")
EIF4A1seekGenes = getBM(attributes = c("hgnc_symbol"), filters = "ensembl_gene_id", values = topGenes2, mart = ensembl)
colnames(EIF4A1seekGenes) = c("feature")

##### Printing gene list for use in getting SEEK list #####
cat("Create SEEK list from these genes")
EIF4A1seekGenes

##### Using BiomaRt to convert ensembl to HGNC gene symbols #####
ensembl = useMart(biomart="ENSEMBL_MART_ENSEMBL", host="www.ensembl.org", dataset="hsapiens_gene_ensembl")
EIF4A1olGenes = getBM(attributes = c("hgnc_symbol"), filters = "ensembl_gene_id", values = overlapGenes, mart = ensembl)
colnames(EIF4A1olGenes) = c("feature")

##### Reading and subsetting SEEK file by value #####
SEEK = read.csv(file.choose(),sep=",")
EIF4A1seek = SEEK
EIF4A1seek100 = EIF4A1seek[EIF4A1seek$Rank < 101,]
q = merge(EIF4A1olGenes,EIF4A1seek100,by="feature", all.x=TRUE)
qs = subset(q, pvalue < 0.01)
##### Creating Random Data #####
iterations = 50
randomdata = rep(1,iterations)
for (i in 1:iterations){
    SEEKrandom = EIF4A1seek[sample(nrow(EIF4A1seek), dim(EIF4A1seek100)[1]), ]
    rand=merge(EIF4A1seek100,SEEKrandom,by="feature", all=FALSE)
    SEEKrandomSub = subset(rand, pvalue.x < 0.01)
    randomdata[i] = dim(SEEKrandomSub)[1]
}
EIF4A1random = randomdata

cat("RANDOM:", mean(randomdata), "\n", "CATCH-identified:", dim(qs)[1])

EIF4A1catch100 = qs
EIF4A1sig100 = merge(EIF4A1seekGenes, EIF4A1catch100, by="feature", all=TRUE)


##### CATCH/SEEK OVERLAPS ON ONLY CHROMOSOME 17 #####

##### Getting CHR numbers for top SEEK genes #####
eif4a1SEEKhgnc100 = data.frame("hgnc" = EIF4A1seek100$feature)
colnames(eif4a1SEEKhgnc100) = c("hgnc")
eif4a1SEEKhgncCHRNAME = getBM(attributes = c("hgnc_symbol", "chromosome_name"), filters = "hgnc_symbol", values = eif4a1SEEKhgnc100, mart = ensembl)
eif4a1SEEKhgncCHR17 = subset(eif4a1SEEKhgncCHRNAME, chromosome_name == 17)
eif4a1SEEKchr17 = data.frame("feature" = eif4a1SEEKhgncCHR17$hgnc_symbol)
colnames(eif4a1SEEKchr17) = c("feature")
cat(dim(eif4a1SEEKchr17)[1],"out of 100 SEEK genes (EIF4A1) were located on chromosome 17")
eif4a1SEEKchr17s = merge(eif4a1SEEKchr17, EIF4A1seek100, by="feature", all.x=TRUE)
eif4a1SEEKchr17ss = subset(eif4a1SEEKchr17s, pvalue < 0.01)
cat(dim(eif4a1SEEKchr17ss)[1],"of those genes (EIF4A1) had a p-value below 0.01")
eif4a1pred = merge(eif4a1SEEKchr17ss, EIF4A1olGenes, all=FALSE)
cat(dim(eif4a1pred)[1],"SEEK genes (EIF4A1) were predicted by CATCH")

GENOMEhgnc = data.frame("hgnc" = EIF4A1seek$feature)
colnames(GENOMEhgnc) = c("hgnc")
GENOMEhgncCHRNAME = getBM(attributes = c("hgnc_symbol", "chromosome_name"), filters = "hgnc_symbol", values = GENOMEhgnc, mart = ensembl)
GENOMEhgncCHR17 = subset(GENOMEhgncCHRNAME, chromosome_name == 17)
GENOMEchr17 = data.frame("feature" = GENOMEhgncCHR17$hgnc_symbol)
colnames(GENOMEchr17) = c("feature")
cat(dim(GENOMEchr17)[1],"genes are located on chromosome 17 in the SEEK database")

##### calculating the overlap of CATCH and SEEK top 100 on chr3 #####
eif4a1OLchr17 = merge(EIF4A1olGenes,eif4a1SEEKchr17ss,by="feature", all=FALSE)
cat("EIF4A1 CATCH-seq:", dim(eif4a1OLchr17)[1],"SEEK genes on chr17 were identified by CATCH")

##### Creating Random Data for EIF4A1 #####
iterations = 100
randomdata = rep(1,iterations)
for (i in 1:iterations){
    SEEKrandom = GENOMEchr17[sample(nrow(GENOMEchr17), dim(eif4a1SEEKchr17s)[1]), ]
         poop = as.data.frame(SEEKrandom)
    colnames(poop) = c("feature")
         arby = merge(EIF4A1seek, poop, by="feature", all=FALSE)
    arby2 = subset(arby, pvalue < 0.01)
    randomdata[i] = dim(arby2)[1]
}
summary(randomdata)

randomdataMEAN = mean(randomdata)
randomdataMEAN
randomdataSD = sd(randomdata)
randomdataSD
testvalue = dim(eif4a1pred)[1]
z = (testvalue-randomdataMEAN)/randomdataSD
pvalue = 2*(pnorm(-abs(z)))
pvalue

plot(density(randomdata), lwd = 5, col = "black", ylim = c(0, 0.4), xlim = c(0, 5))


##### EIF4A1 Overlap with Enhancer Sites #####

BED1 = fread(file.choose())
colnames(BED1) = c('chr','start','end')
BED1ss = subset(BED1, chr == "chr17")
erBED = GRanges(seqnames = BED1ss$chr, ranges = IRanges(BED1ss$start, BED1ss$end))

BED2 = fread(file.choose())
colnames(BED2) = c('chr','start','end', 'score')
BED2ss = subset(BED2, chr == "chr17")
enhancerBED = GRanges(seqnames = BED2ss$chr, ranges = IRanges(BED2ss$start, BED2ss$end))

##### RANDOMS FOR OVERLAP GRAPHS #####
gap = 2000
iterations = 20
A = DNArep1
B = DNArep2
C = erBED
D = enhancerBED
E = OLrandom

##### CALCULATING PERCENT OVERLAP #####

##### Random OL Density 1 ######
txdb <- TxDb.Hsapiens.UCSC.hg19.knownGene
threshHT = 100
iterations = 20
DNA1ss = reduce(subset(DNA1, ht > threshHT))
RandomOverlapER1 = rep(1,iterations)
for (i in 1:iterations) {
     threshHT = (threshHT + 20)
     DNA1ss = reduce(subset(DNA1, ht > threshHT))
     OLrandom1 = shuffle(DNA1ss, TxDb = txdb)
  
     E = OLrandom1
     C = erBED

     overlapEC = findOverlaps(C, E, maxgap = gap, minoverlap = 1)
     overlapCindex = unique(queryHits(overlapEC))
     overlapEindex  = unique(subjectHits(overlapEC))
     Eoverlap = E[overlapEindex]
     Eunique = E[-overlapEindex]
      RandomOverlapER1[i] = length(reduce(Eoverlap))/length(E)*100
}

##### Random OL Density 2 ######
txdb <- TxDb.Hsapiens.UCSC.hg19.knownGene
threshHT = 100
iterations = 20
DNA2ss = reduce(subset(DNA2, ht > threshHT))
RandomOverlapER2 = rep(1,iterations)
for (i in 1:iterations) {
     threshHT = (threshHT + 20)
     DNA2ss = reduce(subset(DNA2, ht > threshHT))
     OLrandom2 = shuffle(DNA2ss, TxDb = txdb)
  
     E = OLrandom2
     C = erBED

     overlapEC = findOverlaps(C, E, maxgap = gap, minoverlap = 1)
     overlapCindex = unique(queryHits(overlapEC))
     overlapEindex  = unique(subjectHits(overlapEC))
     Eoverlap = E[overlapEindex]
     Eunique = E[-overlapEindex]
      RandomOverlapER2[i] = length(reduce(Eoverlap))/length(E)*100
}


##### CALCULATING EXPERIMENTAL PERCENT OVERLAP #####

##### REP1 overlap with ER binding sites (AC) #####
threshHT = 100
rep1OverlapER = rep(1,iterations)
for (i in 1:iterations) {
     threshHT = (threshHT + 20)
     DNA1ss = subset(DNA1, ht > threshHT)
     DNA2ss = subset(DNA2, ht > threshHT)

     DNArep1 = reduce(DNA1ss)
     DNArep2 = reduce(DNA2ss)

     A = DNArep1
     C = erBED

     overlapAC = findOverlaps(C, A, maxgap = gap, minoverlap = 1)
     overlapCindex = unique(queryHits(overlapAC))
     overlapAindex  = unique(subjectHits(overlapAC))
     Aoverlap = A[overlapAindex]
     Aunique = A[-overlapAindex]
     rep1OverlapER[i] = length(reduce(Aoverlap))/length(A)*100
}

##### REP1 overlap with Enhancer sites (AD) #####
threshHT = 100
rep1OverlapEnh = rep(1,iterations)
for (i in 1:iterations) {
     threshHT = (threshHT + 20)
     DNA1ss = subset(DNA1, ht > threshHT)
     DNA2ss = subset(DNA2, ht > threshHT)

     DNArep1 = reduce(DNA1ss)
     DNArep2 = reduce(DNA2ss)

     A = DNArep1
     D = enhancerBED

     overlapAD = findOverlaps(D, A, maxgap = gap, minoverlap = 1)
     overlapDindex = unique(queryHits(overlapAD))
     overlapAindex  = unique(subjectHits(overlapAD))
     Aoverlap = A[overlapAindex]
     Aunique = A[-overlapAindex]
     rep1OverlapEnh[i] = length(reduce(Aoverlap))/length(A)*100
}

##### Plotting the REP1 Graphs #####
plot(rep1OverlapER, lwd = 3, col =  "lightblue", ylim = c(0, 100), xlim = c(0, 20), main =   "EIF4A1 Rep1 % Overlap CATCH w/ ER/Enh Binding")
lines(rep1OverlapER, lwd = 5, col = "lightblue", ylim = c(0, 100), xlim = c(0, 20), main =  "EIF4A1 Rep1 % Overlap CATCH w/ ER/Enh Binding")
par(new=TRUE)
plot(rep1OverlapEnh, lwd = 3,col ="darkgreen", ylim = c(0, 100), xlim = c(0, 20), main =  "EIF4A1 Rep1 % Overlap CATCH w/ ER/Enh Binding")
lines(rep1OverlapEnh, lwd = 5, col = "darkgreen", ylim = c(0, 100), xlim = c(0, 20), main =  "EIF4A1 Rep1 % Overlap CATCH w/ ER/Enh Binding")
par(new=TRUE)
plot(RandomOverlapER1, lwd = 3,col ="darkred", ylim = c(0, 100), xlim = c(0, 20), main =  "EIF4A1 Rep1 % Overlap CATCH w/ ER/Enh Binding")
lines(RandomOverlapER1, lwd = 5, col = "darkred", ylim = c(0, 100), xlim = c(0, 20), main =  "EIF4A1 Rep1 % Overlap CATCH w/ ER/Enh Binding")

##### REP2 overlap with ER binding sites (BC) #####
threshHT = 100
rep2OverlapER = rep(1,iterations)
for (i in 1:iterations) {
     threshHT = (threshHT + 20)
     DNA1ss = subset(DNA1, ht > threshHT)
     DNA2ss = subset(DNA2, ht > threshHT)

     DNArep1 = reduce(DNA1ss)
     DNArep2 = reduce(DNA2ss)

     B = DNArep2
     C = erBED

     overlapBC = findOverlaps(C, B, maxgap = gap, minoverlap = 1)
     overlapCindex = unique(queryHits(overlapBC))
     overlapBindex  = unique(subjectHits(overlapBC))
     Boverlap = B[overlapBindex]
     Bunique = B[-overlapBindex]
     rep2OverlapER[i] = length(reduce(Boverlap))/length(B)*100
}

##### REP2 overlap with Enhancer sites (BD) #####
threshHT = 100
rep2OverlapEnh = rep(1,iterations)
for (i in 1:iterations) {
     threshHT = (threshHT + 20)
     DNA1ss = subset(DNA1, ht > threshHT)
     DNA2ss = subset(DNA2, ht > threshHT)

     DNArep1 = reduce(DNA1ss)
     DNArep2 = reduce(DNA2ss)

     B = DNArep2
     D = enhancerBED

     overlapBD = findOverlaps(D, B, maxgap = gap, minoverlap = 1)
     overlapDindex = unique(queryHits(overlapBD))
     overlapBindex  = unique(subjectHits(overlapBD))
     Boverlap = B[overlapBindex]
     Bunique = B[-overlapBindex]
     rep2OverlapEnh[i] = length(reduce(Boverlap))/length(B)*100
}

##### Plotting the REP2 Graphs #####
plot(rep2OverlapER, lwd = 3, col = "darkblue", ylim = c(0, 100), xlim = c(0, 20), main =  "EIF4A1 Rep2 % Overlap CATCH w/ ER/Enh Binding")
lines(rep2OverlapER, lwd = 5, col = "darkblue", ylim = c(0, 100), xlim = c(0, 20), main =  "EIF4A1 Rep2 % Overlap CATCH w/ ER/Enh Binding")
par(new=TRUE)
plot(rep2OverlapEnh, lwd = 3,col ="darkgreen", ylim = c(0, 100), xlim = c(0, 20), main =  "EIF4A1 Rep2 % Overlap CATCH w/ ER/Enh Binding")
lines(rep2OverlapEnh, lwd = 5, col = "darkgreen", ylim = c(0, 100), xlim = c(0, 20), main =  "EIF4A1 Rep2 % Overlap CATCH w/ ER/Enh Binding")
par(new=TRUE)
plot(RandomOverlapER2, lwd = 3,col ="darkred", ylim = c(0, 100), xlim = c(0, 20), main =  "EIF4A1 Rep2 % Overlap CATCH w/ ER/Enh Binding")
lines(RandomOverlapER2, lwd = 5, col = "darkred", ylim = c(0, 100), xlim = c(0, 20), main =  "EIF4A1 Rep2 % Overlap CATCH w/ ER/Enh Binding")

##### REP1 overlap with REP2 (AB) #####
threshHT = 20
rep1OverlapRep2 = rep(1,iterations)
for (i in 1:iterations) {
     threshHT = (threshHT + 20)
     DNA1ss = subset(DNA1, ht > threshHT)
     DNA2ss = subset(DNA2, ht > threshHT)

     DNArep1 = reduce(DNA1ss)
     DNArep2 = reduce(DNA2ss)

     A = DNArep1
     B = DNArep2

     overlapAB = findOverlaps(B, A, maxgap = gap, minoverlap = 1)
     overlapBindex = unique(queryHits(overlapAB))
     overlapAindex  = unique(subjectHits(overlapAB))
     Aoverlap = A[overlapAindex]
     Aunique = A[-overlapAindex]
     rep1OverlapRep2[i] = length(reduce(Aoverlap))/length(A)*100
}
plot(rep1OverlapRep2, lwd =3, col = "darkred", ylim = c(0, 100), xlim = c(0, 20), main =  "EIF4A1 Rep1 overlap w/ Rep2")
lines(rep1OverlapRep2, lwd =5, col = "darkred", ylim = c(0, 100), xlim = c(0, 20), main = "EIF4A1 Rep1 overlap w/ Rep2")

###### Plotting Combined REP1 & REP2 (EIF4A1) Graph #####
plot(rep1OverlapEnh, lwd = 3,col ="lightblue", ylim = c(0, 100), xlim = c(0, 20), main =   "EIF4A1 REP1 & REP2 Enhancer OL")
lines(rep1OverlapEnh, lwd = 5, col ="lightblue", ylim = c(0, 100), xlim = c(0, 20), main =   "EIF4A1 REP1 & REP2 Enhancer OL")
par(new=TRUE)
plot(rep2OverlapEnh, lwd = 3,col ="darkblue", ylim = c(0, 100), xlim = c(0, 20), main =   "EIF4A1 REP1 & REP2 Enhancer OL")
lines(rep2OverlapEnh, lwd = 5, col ="darkblue", ylim = c(0, 100), xlim = c(0, 20), main =   "EIF4A1 REP1 & REP2 Enhancer OL")
par(new=TRUE)
plot(RandomOverlapER2, lwd = 3,col ="darkred", ylim = c(0, 100), xlim = c(0, 20), main =  "EIF4A1 REP1 & REP2 Enhancer OL")
lines(RandomOverlapER2, lwd = 5, col = "darkred", ylim = c(0, 100), xlim = c(0, 20), main =  "EIF4A1 REP1 & REP2 Enhancer OL")


###### Plotting Combined REP1 & REP2 Graph (CHR17 RANDOM) #####
plot(rep1OverlapEnh, lwd = 3,col ="gray", ylim = c(0, 100), xlim = c(0, 20), main =   "Chr.17 REP1 & REP2 Enhancer OL")
lines(rep1OverlapEnh, lwd = 5, col ="gray", ylim = c(0, 100), xlim = c(0, 20), main =   "Chr.17 REP1 & REP2 Enhancer OL") 
par(new=TRUE)
plot(rep2OverlapEnh, lwd = 3,col ="black", ylim = c(0, 100), xlim = c(0, 20), main =   "Chr.17 REP1 & REP2 Enhancer OL")
lines(rep2OverlapEnh, lwd = 5, col ="black", ylim = c(0, 100), xlim = c(0, 20), main =   "Chr.17 REP1 & REP2 Enhancer OL")
par(new=TRUE)
plot(RandomOverlapER2, lwd = 3,col ="darkred", ylim = c(0, 100), xlim = c(0, 20), main =  "Chr.17 REP1 & REP2 Enhancer OL")
lines(RandomOverlapER2, lwd = 5, col = "darkred", ylim = c(0, 100), xlim = c(0, 20), main =  "Chr.17 REP1 & REP2 Enhancer OL")
