# Supplementary material for: Capture of associated targets on chromatin links long-distance chromatin looping to transcriptional coordination
Source: Nat Commun. 2016 Sep 16;7:12893. doi: 10.1038/ncomms12893 (PMC5028417; doi:10.1038/ncomms12893)
Supplement: Supplementary Software — Supplementary R codes for analyzing CATCH data. The two files included here are basic R code for finding CATCH peaks near enhancers with experiments using single, or multiple replicates, respectively. The codes also contain portions to output graphs of the distribution of average distance of peaks from promoters, as well as potential overlap with BED files, such as those resulting from ChIP experiments. The code provided herein allows all analysis done in the manuscript, as detailed in the Methods section. [file ncomms12893-s2.zip › CATCH Rcode Single Replicates.txt]

# SINGLE REPLICATES -- all code in terms of SIAH2 (may want to re-name variables)

##### Reading the CATCH files #####
SIAH2veh = fread(file.choose())
SIAH2e2 = fread(file.choose())
 
CATCHrep1 = SIAH2veh
CATCHrep2 = SIAH2e2
 
##### Re-naming the SEEK file variables #####
colnames(CATCHrep1) = c("chr", "start", "end", "ht")
colnames(CATCHrep2) = c("chr", "start", "end", "ht")
 
##### Keeping only chromosome 3 (SIAH2) #####
CATCHrep1s = subset(CATCHrep1, chr == "chr3")
CATCHrep2s = subset(CATCHrep2, chr == "chr3")
 
CATCHrep1ss = subset(CATCHrep1s, ht > 5)  # removing low background signal
CATCHrep2ss = subset(CATCHrep2s, ht > 5)  # removing low background signal
 
##### Setting parameters for biological replicates #####
data(TSS.human.GRCh37)
promdistance = 2001
peakht = 100
numgenes = 500
 
##### REP1: Determining optimal peak height to identify set number of genes #####
p = peakht
stopper = 0
while(stopper != 1)
{
 
    DNA1 = GRanges(seqnames = CATCHrep1ss$chr, ranges = IRanges(CATCHrep1ss$start, CATCHrep1ss$end), ht = CATCHrep1ss$ht)
    DNAbyht = subset(DNA1,ht > p)
    AnnoCATCHrep1s = annotatePeakInBatch(DNAbyht, AnnotationData=TSS.human.GRCh37)
    r = as.data.frame(AnnoCATCHrep1s)
 
    rs = subset(r, abs(distancetoFeature) < promdistance)
    genelist = rs$feature     # list of ensemble IDs of every gene identified by CATCH
    nondupRep1 = unique(genelist) # removing duplicate gene entries
 
    if(length(nondupRep1) > (numgenes*1.05) | length(nondupRep1) < (numgenes*0.95))
    {
        if(length(nondupRep1) > (numgenes*1.05))
        {
            p = (p + (p*0.05))
            cat(length(nondupRep1),"genes at peak height of", p, "\n")
        }
        else {
            p = (p - (p*0.05))
            cat(length(nondupRep1),"genes at peak height of", p, "\n")
        }
    }
    else {
        cat("REP1 FINAL:", length(nondupRep1),"genes at peak height of", p, "\n")
        stopper = 1
    }
}
 
rs1 = rs
plot(density(rs1$distancetoFeature))
summary(rs1$distancetoFeature)
 
##### REP2: Determining optimal peak height to identify set number of genes #####
p = peakht
stopper = 0
while(stopper != 1)
{
 
    DNA2 = GRanges(seqnames = CATCHrep2ss$chr, ranges = IRanges(CATCHrep2ss$start, CATCHrep2ss$end), ht = CATCHrep2ss$ht)
    DNAbyht = subset(DNA2,ht > p)
    AnnoCATCHrep2s = annotatePeakInBatch(DNAbyht, AnnotationData=TSS.human.GRCh37)
    r = as.data.frame(AnnoCATCHrep2s)
 
    rs = subset(r, abs(distancetoFeature) < promdistance)
    genelist = rs$feature     # list of ensemble IDs of every gene identified by CATCH
    nondupRep2 = unique(genelist) # removing duplicate gene entries
 
    if(length(nondupRep2) > (numgenes*1.05) | length(nondupRep2) < (numgenes*0.95))
    {
        if(length(nondupRep2) > (numgenes*1.05))
        {
            p = (p + (p*0.05))
            cat(length(nondupRep2),"genes at peak height of", p, "\n")
        }
        else {
            p = (p - (p*0.05))
            cat(length(nondupRep2),"genes at peak height of", p, "\n")
        }
    }
    else {
        cat("REP2 FINAL:", length(nondupRep2),"genes at peak height of", p, "\n")
        stopper = 1
    }
}
 
rs2 = rs
plot(density(rs2$distancetoFeature))
summary(rs2$distancetoFeature)
 
##### Converting the unique gene lists to data frame #####
genesRep1 = as.data.frame(nondupRep1)
genesRep2 = as.data.frame(nondupRep2)
 
colnames(genesRep1) = c("feature")
colnames(genesRep2) = c("feature")
 
##### merging the data sets to determine overlap #####
overlapGenes = merge(genesRep1, genesRep2, by = "feature", all=FALSE)
cat("Rep1 and Rep2 have an approximate overlap of", length(overlapGenes$feature)/numgenes*100, "%")

##### getting genes gained upon E2 treatment #####
v0 = merge(genesRep1, genesRep2, by = "feature", all=FALSE) #VEH/E2 shared genes
v1 = merge(genesRep1, genesRep2, by = "feature", all=TRUE) #VEH+E2 genes
v2 = merge(genesRep1, genesRep2, by = "feature", all.x=TRUE) #all VEH genes
v3 = merge(genesRep1, genesRep2, by = "feature", all.y=TRUE) #all E2 genes

##### converting v2 (baseline/all veh genes) ensembl to hgnc nomenclature #####
ensembl = useMart(biomart="ENSEMBL_MART_ENSEMBL", host="www.ensembl.org", dataset="hsapiens_gene_ensembl")
baseline = getBM(attributes = c("hgnc_symbol"), filters = "ensembl_gene_id", values = v2, mart = ensembl)
colnames(baseline) = c("feature")

##### converting v0 (veh/e2 overlap) ensembl to hgnc nomenclature #####
ensembl = useMart(biomart="ENSEMBL_MART_ENSEMBL", host="www.ensembl.org", dataset="hsapiens_gene_ensembl")
shared = getBM(attributes = c("hgnc_symbol"), filters = "ensembl_gene_id", values = v0, mart = ensembl)
colnames(shared) = c("feature")

##### converting v3 (all e2 genes) ensembl to hgnc nomenclature #####
ensembl = useMart(biomart="ENSEMBL_MART_ENSEMBL", host="www.ensembl.org", dataset="hsapiens_gene_ensembl")
e2all = getBM(attributes = c("hgnc_symbol"), filters = "ensembl_gene_id", values = v3, mart = ensembl)
colnames(e2all) = c("feature")

##### obtaining only genes unique to VEH #####
v0$value = 1
v2$value = 1
vx = merge(v0, v2, by="feature", all=TRUE)
vx2 = subset(vx, is.na(vx$value.x)) 
v4 = as.data.frame(vx2$feature)
colnames(v4) = c("feature")

##### converting VEH (v4) ensembl to hgnc nomenclature #####
ensembl = useMart(biomart="ENSEMBL_MART_ENSEMBL", host="www.ensembl.org", dataset="hsapiens_gene_ensembl")
vehonly = getBM(attributes = c("hgnc_symbol"), filters = "ensembl_gene_id", values = v4, mart = ensembl)
colnames(vehonly) = c("feature")

##### obtaining only genes unique to E2 #####
v0$value = 1
v3$value = 1
vy = merge(v0, v3, by="feature", all=TRUE)
vy2 = subset(vy, is.na(vy$value.x)) 
v5 = as.data.frame(vy2$feature)
colnames(v5) = c("feature")

##### converting E2 (v5) ensembl to hgnc nomenclature #####
ensembl = useMart(biomart="ENSEMBL_MART_ENSEMBL", host="www.ensembl.org", dataset="hsapiens_gene_ensembl")
e2only = getBM(attributes = c("hgnc_symbol"), filters = "ensembl_gene_id", values = v5, mart = ensembl)
colnames(e2only) = c("feature")

### baseline (v2) is baseline gene expression ###
### shared (v0) are genes unchanged by E2 treatment ###
### vehonly (v4) are genes lost upon E2 treatment ###
### e2only (v5) are genes gained upon E2 treatment ###
### e2all (v3) are all genes seen with E2 treatment ###

cat("E2 treatment identifies", nrow(v4), "genes with CATCH interactions at their promoters UNIQUE from VEH")

###### We now have all genes that can be identified via CATCH peaks at promoters ######

##### Getting highest peak near each promoter with chromosome! #####
SIAH2pulldown = 150737448
 
m1 <- rs1[order(rs1$feature, -rs1$ht), ]  #putting peaks in order by peakht
n1 = m1[!duplicated(m1$feature), ]  #removing duplicate features
 
m2 <- rs2[order(rs2$feature, -rs2$ht), ]
n2 = m2[!duplicated(m2$feature), ]

##### Defining SEEK genes for VEH ##### 
x1 = data.frame("feature" = n1$feature, "ht" = n1$ht, "chr" = n1$seqnames, "start" = n1$start)
x1$distance = (abs(x1$start - SIAH2pulldown))
VEHtopGenes = x1[order(x1$distance), ]
VEHtopGenes2 = as.data.frame(VEHtopGenes[1:12, 1:1])  # defining how many genes will make the SEEK list
colnames(VEHtopGenes2) = c("feature")

##### Converting VEH SEEK genes to HGNC Nomenclature #####
ensembl = useMart(biomart="ENSEMBL_MART_ENSEMBL", host="www.ensembl.org", dataset="hsapiens_gene_ensembl")
vehSEEK = getBM(attributes = c("hgnc_symbol"), filters = "ensembl_gene_id", values = VEHtopGenes2, mart = ensembl)
colnames(vehSEEK) = c("feature")
 
##### Printing gene list for use in getting SEEK list #####
cat("Create VEH-specific SEEK list from these genes")
vehSEEK

##### Defining SEEK genes for E2 ##### 
x2 = data.frame("feature" = n2$feature, "ht" = n2$ht, "chr" = n2$seqnames, "start" = n2$start)
x2$distance = (abs(x2$start - SIAH2pulldown))
E2topGenes = x2[order(x2$distance), ]
E2topGenes2 = as.data.frame(E2topGenes[1:12, 1:1])  # defining how many genes will make the SEEK list
colnames(E2topGenes2) = c("feature")
 
##### Converting E2 SEEK genes to HGNC Nomenclature #####
ensembl = useMart(biomart="ENSEMBL_MART_ENSEMBL", host="www.ensembl.org", dataset="hsapiens_gene_ensembl")
e2SEEK = getBM(attributes = c("hgnc_symbol"), filters = "ensembl_gene_id", values = E2topGenes2, mart = ensembl)
colnames(e2SEEK) = c("feature")
 
##### Printing gene list for use in getting SEEK list #####
cat("Create E2-specific SEEK list from these genes")
e2SEEK

###### We now have the genes that can be used to create SEEK lists ######

##### Reading and subsetting SEEK file by value #####
vehSEEK = read.csv(file.choose(),sep=",")
e2SEEK = read.csv(file.choose(),sep=",")
vehSEEK100 = vehSEEK[vehSEEK$Rank < 101,]
e2SEEK100 = e2SEEK[e2SEEK$Rank < 101,]
vehSEEK150 = vehSEEK[vehSEEK$Rank < 151,]
e2SEEK150 = e2SEEK[e2SEEK$Rank < 151,]

##### Checking Overlap of VEH CATCH and SEEK (baseline) #####
q = merge(baseline,vehSEEK100,by="feature", all.x=TRUE)
qs = subset(q, pvalue < 0.01)
##### Creating Random Data #####
iterations = 50
randomdata = rep(1,iterations)
for (i in 1:iterations){
    SEEKrandom = vehSEEK[sample(nrow(vehSEEK), dim(vehSEEK100)[1]), ] 
    rand=merge(vehSEEK100,SEEKrandom,by="feature", all=FALSE)
    SEEKrandomSub = subset(rand, pvalue.x < 0.01)
    randomdata[i] = dim(SEEKrandomSub)[1]
}
SIAH2random = randomdata
baselineFinal = qs 
cat("RANDOM:", mean(randomdata), "\n", "CATCH-identified:", dim(qs)[1])

##### Checking Overlap of VEH CATCH and SEEK (veh only) #####
q = merge(vehonly,vehSEEK100,by="feature", all.x=TRUE)
qs = subset(q, pvalue < 0.01)
##### Creating Random Data #####
iterations = 50
randomdata = rep(1,iterations)
for (i in 1:iterations){
    SEEKrandom = vehSEEK[sample(nrow(vehSEEK), dim(vehSEEK100)[1]), ] 
    rand=merge(vehSEEK100,SEEKrandom,by="feature", all=FALSE)
    SEEKrandomSub = subset(rand, pvalue.x < 0.01)
    randomdata[i] = dim(SEEKrandomSub)[1]
}
SIAH2random = randomdata
vehonlyFinal = qs 
cat("RANDOM:", mean(randomdata), "\n", "CATCH-identified:", dim(qs)[1])

##### Checking Overlap of E2 CATCH and SEEK (e2 only) #####
q = merge(e2only,e2SEEK100,by="feature", all.x=TRUE)
qs = subset(q, pvalue < 0.01)
##### Creating Random Data #####
iterations = 50
randomdata = rep(1,iterations)
for (i in 1:iterations){
    SEEKrandom = e2SEEK[sample(nrow(e2SEEK), dim(e2SEEK100)[1]), ] 
    rand=merge(e2SEEK100,SEEKrandom,by="feature", all=FALSE)
    SEEKrandomSub = subset(rand, pvalue.x < 0.01)
    randomdata[i] = dim(SEEKrandomSub)[1]
}
SIAH2random = randomdata
e2onlyFinal = qs
cat("RANDOM:", mean(randomdata), "\n", "CATCH-identified:", dim(qs)[1])

##### Checking Overlap of E2 CATCH and SEEK (e2 all) #####
q = merge(e2all,e2SEEK100,by="feature", all.x=TRUE)
qs = subset(q, pvalue < 0.01)
##### Creating Random Data #####
iterations = 50
randomdata = rep(1,iterations)
for (i in 1:iterations){
    SEEKrandom = e2SEEK[sample(nrow(e2SEEK), dim(e2SEEK100)[1]), ] 
    rand=merge(e2SEEK100,SEEKrandom,by="feature", all=FALSE)
    SEEKrandomSub = subset(rand, pvalue.x < 0.01)
    randomdata[i] = dim(SEEKrandomSub)[1]
}
SIAH2random = randomdata
e2allFinal = qs 
cat("RANDOM:", mean(randomdata), "\n", "CATCH-identified:", dim(qs)[1])

##### Checking Overlap of SHARED GENES and E2 SEEK #####
q = merge(shared,e2SEEK100,by="feature", all.x=TRUE)
qs = subset(q, pvalue < 0.01)
##### Creating Random Data #####
iterations = 50
randomdata = rep(1,iterations)
for (i in 1:iterations){
    SEEKrandom = e2SEEK[sample(nrow(e2SEEK), dim(e2SEEK100)[1]), ] 
    rand=merge(e2SEEK100,SEEKrandom,by="feature", all=FALSE)
    SEEKrandomSub = subset(rand, pvalue.x < 0.01)
    randomdata[i] = dim(SEEKrandomSub)[1]
}
SIAH2random = randomdata
sharede2Final = qs
cat("RANDOM:", mean(randomdata), "\n", "CATCH-identified:", dim(qs)[1])

##### Checking Overlap of SHARED GENES and VEH SEEK #####
q = merge(shared,vehSEEK100,by="feature", all.x=TRUE)
qs = subset(q, pvalue < 0.01)
##### Creating Random Data #####
iterations = 50
randomdata = rep(1,iterations)
for (i in 1:iterations){
    SEEKrandom = vehSEEK[sample(nrow(vehSEEK), dim(vehSEEK100)[1]), ] 
    rand=merge(vehSEEK100,SEEKrandom,by="feature", all=FALSE)
    SEEKrandomSub = subset(rand, pvalue.x < 0.01)
    randomdata[i] = dim(SEEKrandomSub)[1]
}
SIAH2random = randomdata
sharedvehFinal = qs
cat("RANDOM:", mean(randomdata), "\n", "CATCH-identified:", dim(qs)[1])

##### Checking Overlap of VEH CATCH and E2 SEEK #####
q = merge(vehonly,e2SEEK100,by="feature", all.x=TRUE)
qs = subset(q, pvalue < 0.01)
##### Creating Random Data #####
iterations = 50
randomdata = rep(1,iterations)
for (i in 1:iterations){
    SEEKrandom = e2SEEK[sample(nrow(e2SEEK), dim(e2SEEK100)[1]), ] 
    rand=merge(e2SEEK100,SEEKrandom,by="feature", all=FALSE)
    SEEKrandomSub = subset(rand, pvalue.x < 0.01)
    randomdata[i] = dim(SEEKrandomSub)[1]
}
SIAH2random = randomdata
crossedFinal = qs
cat("RANDOM:", mean(randomdata), "\n", "CATCH-identified:", dim(qs)[1])


##### Graph for average peak location around TSS #####
plot(density(rs1$distancetoFeature), lwd = 5, col = "darkgray", ylim = c(0, 0.001), xlim = c(-2000, 2000), main = "SIAH2 VEH-E2 relative to TSS")
par(new=TRUE)
plot(density(rs2$distancetoFeature), lwd = 5, col = "darkblue", ylim = c(0, 0.001), xlim = c(-2000, 2000), main = "SIAH2 VEH-E2 relative to TSS")
par(new=TRUE)
plot(density(tus$distancetoFeature), lwd = 5, col = "darkred", ylim = c(0, 0.001), xlim = c(-2000, 2000), main = "SIAH2 VEH-E2 relative to TSS")


##### CATCH/SEEK OVERLAPS ON ONLY CHROMOSOME 3 #####

##### Getting CHR numbers for top SEEK genes #####
vehSEEKhgnc150 = data.frame("hgnc" = vehSEEK150$feature)
colnames(vehSEEKhgnc150) = c("hgnc")
vehSEEKhgncCHRNAME = getBM(attributes = c("hgnc_symbol", "chromosome_name"), filters = "hgnc_symbol", values = vehSEEKhgnc150, mart = ensembl)
vehSEEKhgncCHR3 = subset(vehSEEKhgncCHRNAME, chromosome_name == 3)
vehSEEKchr3 = data.frame("feature" = vehSEEKhgncCHR3$hgnc_symbol)
colnames(vehSEEKchr3) = c("feature")
cat(dim(vehSEEKchr3)[1],"out of 150 SEEK genes (SIAH2-Veh) were located on chromosome 3")
vehSEEKchr3s = merge(vehSEEKchr3, vehSEEK150, by="feature", all.x=TRUE)
vehSEEKchr3ss = subset(vehSEEKchr3s, pvalue < 0.01)
cat(dim(vehSEEKchr3ss)[1],"of those genes (SIAH2-Veh) had a p-value below 0.01")
siah2vehpred = merge(vehSEEKchr3ss, baseline, all=FALSE)
cat(dim(siah2vehpred)[1],"SEEK genes (SIAH2-Veh) were predicted by CATCH")

e2SEEKhgnc150 = data.frame("hgnc" = e2SEEK150$feature)
colnames(e2SEEKhgnc150) = c("hgnc")
e2SEEKhgncCHRNAME = getBM(attributes = c("hgnc_symbol", "chromosome_name"), filters = "hgnc_symbol", values = e2SEEKhgnc150, mart = ensembl)
e2SEEKhgncCHR3 = subset(e2SEEKhgncCHRNAME, chromosome_name == 3)
e2SEEKchr3 = data.frame("feature" = e2SEEKhgncCHR3$hgnc_symbol)
colnames(e2SEEKchr3) = c("feature")
cat(dim(e2SEEKchr3)[1],"out of 150 SEEK genes (SIAH2-E2) were located on chromosome 3")
e2SEEKchr3s = merge(e2SEEKchr3, e2SEEK150, by="feature", all.x=TRUE)
e2SEEKchr3ss = subset(e2SEEKchr3s, pvalue < 0.01)
cat(dim(e2SEEKchr3ss)[1],"of those genes (SIAH2-E2) had a p-value below 0.01")
siah2e2pred = merge(e2SEEKchr3ss, e2all, all=FALSE)
cat(dim(siah2e2pred)[1],"SEEK genes (SIAH2-E2) were predicted by CATCH")

GENOMEhgnc = data.frame("hgnc" = e2SEEK$feature)
colnames(GENOMEhgnc) = c("hgnc")
GENOMEhgncCHRNAME = getBM(attributes = c("hgnc_symbol", "chromosome_name"), filters = "hgnc_symbol", values = GENOMEhgnc, mart = ensembl)
GENOMEhgncCHR3 = subset(GENOMEhgncCHRNAME, chromosome_name == 3)
GENOMEchr3 = data.frame("feature" = GENOMEhgncCHR3$hgnc_symbol)
colnames(GENOMEchr3) = c("feature")
cat(dim(GENOMEchr3)[1],"genes are located on chromosome 3 in the SEEK database")

##### calculating the overlap of CATCH and SEEK top 150 on chr3 #####
vehOLchr3 = merge(baseline,vehSEEKchr3ss,by="feature", all=FALSE)
cat("SIAH2-Veh CATCH-seq:", dim(vehOLchr3)[1],"SEEK genes on chr3 were identified by CATCH")
e2OLchr3 = merge(e2all,e2SEEKchr3ss,by="feature", all=FALSE)
cat("SIAH2-E2 CATCH-seq:", dim(e2OLchr3)[1],"SEEK genes on chr3 were identified by CATCH")

##### Creating Random Data for SIAH2-VEH #####
iterations = 100
randomdata = rep(1,iterations)
for (i in 1:iterations){
    SEEKrandom = GENOMEchr3[sample(nrow(GENOMEchr3), dim(vehSEEKchr3s)[1]), ]
         poop = as.data.frame(SEEKrandom)
    colnames(poop) = c("feature")
         arby = merge(vehSEEK, poop, by="feature", all=FALSE)
    arby2 = subset(arby, pvalue < 0.01)
    randomdata[i] = dim(arby2)[1]
}
summary(randomdata)

randomdataMEAN = mean(randomdata)
randomdataMEAN
randomdataSD = sd(randomdata)
randomdataSD
testvalue = dim(siah2vehpred)[1]
z = (testvalue-randomdataMEAN)/randomdataSD
pvalue = 2*(pnorm(-abs(z)))
pvalue


##### Creating Random Data for SIAH2-E2 #####
iterations = 100
randomdata2 = rep(1,iterations)
for (i in 1:iterations){
    SEEKrandom = GENOMEchr3[sample(nrow(GENOMEchr3), dim(e2SEEKchr3s)[1]), ]
         poop = as.data.frame(SEEKrandom)
    colnames(poop) = c("feature")
         arby = merge(e2SEEK, poop, by="feature", all=FALSE)
    arby2 = subset(arby, pvalue < 0.01)
    randomdata2[i] = dim(arby2)[1]
}
summary(randomdata2)

randomdata2MEAN = mean(randomdata2)
randomdata2MEAN
randomdata2SD = sd(randomdata2)
randomdata2SD
testvalue2 = dim(siah2e2pred)[1]
z = (testvalue2-randomdata2MEAN)/randomdata2SD
pvalue2 = 2*(pnorm(-abs(z)))
pvalue2

plot(density(randomdata), lwd = 5, col = "black", ylim = c(0, 20), xlim = c(-25, 25))
par(new=TRUE)
plot(dim(siah2vehpred)[1], lwd = 5, col = "darkblue", ylim = c(0, 20), xlim = c(-25, 25))
plot(density(randomdata), lwd = 5, col = "black", ylim = c(0, 0.2), xlim = c(0, 20))

plot(density(randomdata2), lwd = 5, col =  "black", ylim = c(0, 25))
par(new=TRUE)
plot(dim(siah2e2pred)[1], lwd = 5, col = "firebrick3", ylim = c(0, 25))
plot(density(randomdata2), lwd = 5, col = "black", ylim = c(0, 0.2), xlim = c(0, 25))
